# Supplementary material for: A doubly stochastic renewal framework for partitioning spiking variability
Source: Nat Commun. 2025 Sep 30;16:8656. doi: 10.1038/s41467-025-63821-4 (PMC12484930; doi:10.1038/s41467-025-63821-4)
Supplement: Supplementary file 4 — Source data [file 41467_2025_63821_MOESM4_ESM.xlsx]

## Sheet: Fig_2
Fig2b-top_left
0.13416	0.23425	0.332513	0.430974	0.539627	0.628079	0.723986	0.823984	0.900164	0.986126
0.145191	0.243656	0.345655	0.451683	0.541693	0.635789	0.738679	0.840323	0.892829	1.00166
0.155429	0.259529	0.361446	0.471397	0.568453	0.654967	0.766537	0.855301	0.930807	1.01177
0.171382	0.275278	0.371117	0.48227	0.584011	0.676136	0.779481	0.886553	0.97216	1.05566
0.190466	0.297055	0.39775	0.496574	0.597974	0.712431	0.815489	0.881532	0.98974	1.06777
0.207145	0.321711	0.432086	0.536168	0.649749	0.734431	0.846456	0.920068	1.02209	1.11687
0.238133	0.345443	0.452766	0.568544	0.656619	0.782886	0.878285	0.98939	1.04827	1.132
0.262512	0.39122	0.494536	0.60847	0.693208	0.789255	0.891084	1.01869	1.13598	1.18194
0.313357	0.412722	0.537979	0.647286	0.751141	0.862245	0.952471	1.07513	1.15444	1.25007
0.356696	0.471098	0.586413	0.690062	0.810214	0.901449	1.03764	1.14525	1.24294	1.29325
0.405811	0.536801	0.647968	0.751138	0.860504	0.981887	1.07905	1.14567	1.27315	1.34951
Fig2b-top_middle
0.161476	0.231007	0.300428	0.376736	0.442297	0.509979	0.556454	0.645235	0.688366	0.765236
0.179023	0.240994	0.314623	0.379189	0.450903	0.534703	0.581039	0.641572	0.703466	0.74773
0.196863	0.258383	0.332804	0.410671	0.482033	0.552655	0.641333	0.656489	0.716095	0.765276
0.223892	0.291229	0.364655	0.413391	0.504448	0.5536	0.62098	0.694372	0.754065	0.801636
0.246588	0.326461	0.377211	0.449848	0.523921	0.581236	0.660253	0.705291	0.775175	0.825061
0.279462	0.357446	0.431286	0.491386	0.560123	0.635679	0.700946	0.736119	0.796769	0.825837
0.316125	0.37989	0.456532	0.535067	0.584114	0.655186	0.71147	0.774803	0.803573	0.885863
0.341245	0.43041	0.510028	0.562596	0.626114	0.685227	0.720954	0.827288	0.891189	0.892266
0.402837	0.456637	0.536179	0.589513	0.683082	0.749276	0.796553	0.855249	0.899438	0.975838
0.452164	0.517463	0.589455	0.640844	0.730265	0.772649	0.808809	0.928724	0.959709	1.00707
0.489026	0.566108	0.618995	0.697282	0.747351	0.823333	0.852577	0.937297	0.995149	1.00076
Fig2b-top_right
0.101234	0.202624	0.302322	0.399208	0.501758	0.591595	0.687231	0.773252	0.85518	0.945932
0.101662	0.201272	0.301115	0.399559	0.496381	0.588465	0.69133	0.789376	0.848982	0.945584
0.102536	0.203167	0.29914	0.404972	0.505889	0.594955	0.67251	0.786583	0.863343	0.928422
0.107529	0.198889	0.294493	0.396887	0.48844	0.580762	0.68238	0.779554	0.863434	0.954455
0.107913	0.199607	0.29165	0.388557	0.495475	0.598452	0.687944	0.789028	0.849472	0.968915
0.11009	0.200704	0.297845	0.40396	0.493246	0.593692	0.693683	0.767193	0.845525	0.934964
0.110791	0.210646	0.295723	0.389408	0.497864	0.599364	0.698179	0.763733	0.854273	0.925104
0.113903	0.204553	0.298513	0.400795	0.497898	0.578712	0.68118	0.771873	0.882927	0.948267
0.117936	0.205873	0.301895	0.406977	0.493244	0.592879	0.678507	0.776138	0.872447	0.922051
0.124335	0.20695	0.306234	0.407475	0.495237	0.5846	0.683039	0.771204	0.843561	0.933685
0.127143	0.208762	0.314312	0.395088	0.494992	0.578671	0.671904	0.776922	0.852889	0.946592
Fig2b-bottom_left
0.110975	0.210271	0.312694	0.401148	0.508005	0.601407	0.699462	0.788224	0.874248	0.939481
0.190886	0.300637	0.410518	0.515021	0.599883	0.713164	0.822511	0.906367	0.981629	1.06159
0.373909	0.498984	0.607701	0.6721	0.796142	0.887807	0.99629	1.09215	1.16783	1.23193
0.634883	0.743353	0.842703	0.91145	1.04418	1.09334	1.27744	1.24498	1.286	1.41534
0.868021	0.994338	1.11995	1.25734	1.2562	1.35993	1.47102	1.40989	1.59273	1.58864
1.32484	1.37994	1.46153	1.46273	1.51201	1.64752	1.74814	1.71088	1.77515	1.68333
1.5939	1.5861	1.47952	1.6469	1.78736	1.83328	1.66578	1.84078	1.77994	1.85362
1.66805	1.65525	1.66371	1.72484	1.90622	1.89354	2.00958	1.96364	1.9315	1.99963
1.4723	1.56506	1.85091	1.80496	1.84431	1.99463	1.82073	2.03726	2.08201	2.01503
1.76535	1.91604	1.83929	1.68201	1.8672	1.78323	1.93037	2.03669	2.10435	1.987
1.44467	1.7631	1.57813	1.82714	1.89832	1.99656	1.91659	1.87585	2.08031	2.01607
Fig2b-bottom_middle
0.128534	0.200865	0.277122	0.33807	0.412272	0.488205	0.548404	0.598507	0.671309	0.710779
0.176147	0.25215	0.333185	0.410896	0.480608	0.549937	0.631792	0.689053	0.708319	0.766121
0.221475	0.313325	0.417472	0.479434	0.548443	0.633177	0.690702	0.788873	0.827725	0.904417
0.276294	0.346532	0.440272	0.536067	0.635864	0.726772	0.793814	0.838925	0.914983	0.927028
0.342921	0.424766	0.530584	0.621241	0.68552	0.77954	0.889331	0.892873	1.03096	1.03409
0.426556	0.504537	0.590179	0.681634	0.816715	0.897584	0.956329	0.956203	1.12586	1.12305
0.493271	0.613903	0.676824	0.785918	0.905628	0.973726	1.04004	1.09316	1.21508	1.35251
0.570658	0.699799	0.764324	0.868139	0.93457	1.02314	1.10025	1.22227	1.25391	1.36787
0.633306	0.751115	0.863989	0.938442	1.06341	1.23405	1.18605	1.24964	1.30962	1.38769
0.765518	0.817292	0.94128	0.991385	1.15407	1.20773	1.23622	1.33359	1.47834	1.41957
0.839958	0.882237	0.985012	1.08643	1.17169	1.27489	1.37492	1.3685	1.50037	1.60739
Fig2b-bottom_right
0.0986534	0.202292	0.302897	0.389482	0.513453	0.59697	0.705038	0.78411	0.857347	0.947377
0.119876	0.214067	0.317787	0.407371	0.500108	0.598044	0.709809	0.780683	0.885276	0.949951
0.178453	0.250739	0.337328	0.429135	0.518973	0.623028	0.718282	0.801057	0.886519	0.989534
0.217809	0.290745	0.36314	0.454417	0.552207	0.649489	0.73089	0.810213	0.90814	0.973886
0.244317	0.300609	0.378278	0.458648	0.554266	0.644824	0.715988	0.809612	0.892566	0.983568
0.236619	0.309618	0.371782	0.467954	0.545618	0.627075	0.754778	0.796737	0.901038	0.961983
0.206573	0.278459	0.365514	0.463828	0.550028	0.63526	0.734191	0.835366	0.869389	0.975777
0.175975	0.24826	0.357164	0.442752	0.559266	0.623761	0.723418	0.788138	0.892842	0.9752
0.165025	0.248632	0.355029	0.456073	0.537367	0.607479	0.685907	0.820902	0.880949	0.965351
0.171007	0.249975	0.354011	0.413871	0.500299	0.638282	0.698005	0.800274	0.876733	0.947832
0.157914	0.235865	0.322464	0.418246	0.498273	0.601151	0.707069	0.800663	0.892974	0.935363
Fig2c_top
DTR
0.0221791	0.101683	0.283255	0.502982	0.746345	1.03217	1.17457	1.30286	1.30738	1.35898	1.29963
MR
0.149966	0.11001	0.0810714	0.118801	0.184685	0.266087	0.366908	0.432788	0.516926	0.58863	0.660919
DSR
0.0227653	0.0203926	0.0353391	0.0600357	0.0679294	0.0690818	0.0579391	0.0431614	0.0405179	0.0392193	0.0312407

## Sheet: Fig_3
Fig3_a
-0.052375	-0.0527312	-0.0529937	-0.0531375	-0.05335	-0.0535094	-0.0536813	-0.0537594	-0.0538906	-0.0539969	-0.0541187	-0.0541906	-0.0543281	-0.0544344	-0.0544938	-0.0545344	-0.0546625	-0.0547188	-0.0547937	-0.0547625	-0.0547031	-0.0546281	-0.0546094	-0.0545781	-0.0545906	-0.0546156	-0.0546469	-0.0547219	-0.054775	-0.0548812	-0.0549656	-0.0550656	-0.0551156	-0.0552094	-0.0552563	-0.0552156	-0.0551937	-0.0550875	-0.055025	-0.0549312	-0.0549219	-0.0549438	-0.0549656	-0.0550156	-0.0550844	-0.0551562	-0.0552062	-0.0552125	-0.0551406	-0.0551281
Fig3b
Voltage
-0.0674813	-0.0664699	-0.0654902	-0.0644803	-0.0635274	-0.06248	-0.061474	-0.0604889	-0.0595011	-0.0585129	-0.0574898	-0.056504	-0.0555019	-0.0544723	-0.0534995	-0.0524726	-0.0514679	-0.0504906	-0.0495031	-0.048516	-0.0475556	-0.0465775	-0.0455659	-0.0446393	-0.0436964	-0.0427509
Fr
0	0	0	0	0.22409	0.193237	0.272109	0.375235	1.31261	1.90193	2.67677	3.63218	5.59701	10.2802	16.2944	25.0941	38.0931	50.7632	63.4483	77.1692	94.0204	110.323	127.485	142.989	134.545	120
Fig3c
CV	Phi	CV_raw
1.11629	0.784935	3.33472
0.920813	1.20849	3.9115
0.790938	0.995231	2.83592
0.680923	0.770691	2.25475
0.678966	0.697436	3.27504
0.858114	0.832774	4.48837
1.09964	1.43608	3.43868
1.13239	0.560869	5.16309
Fig3d
X	0.334747	0.235412	0.2789	0.301995	0.207316	0.191186	0.319786	0.219324
Y	0.235382	0.308959	0.350937	0.341807	0.212955	0.18554	0.417625	0.10863
[truncated: 5,000 more columns]

## Sheet: Fig_4
Fig4a
x_V4
-0.293792	-0.258654	-0.223516	-0.188378	-0.15324	-0.118101	-0.0829631	-0.0478249	-0.0126867	0.0224516	0.0575898	0.092728	0.127866	0.163004	0.198143	0.233281	0.268419	0.303557	0.338696	0.373834	0.408972	0.44411	0.479248	0.514387	0.549525	0.584663	0.619801	0.65494	0.690078	0.725216	0.760354	0.795492	0.830631	0.865769	0.900907	0.936045	0.971183	1.00632	1.04146	1.0766	1.11174	1.14687	1.18201	1.21715	1.25229	1.28743	1.32257	1.3577	1.39284	1.42798
f_V4
0.000125408	0.000257547	0.000502264	0.000931458	0.00164555	0.0027753	0.00448009	0.00694325	0.0103665	0.0149659	0.0209699	0.0286171	0.0381471	0.0497794	0.063679	0.0799155	0.0984324	0.119042	0.141454	0.165333	0.19037	0.216342	0.24315	0.270836	0.299583	0.329709	0.361669	0.396057	0.433604	0.475143	0.521526	0.573447	0.631168	0.694153	0.760706	0.827752	0.890895	0.944878	0.984431	1.00533	1.00544	0.985313	0.948285	0.899819	0.846374	0.794053	0.747432	0.708863	0.678391	0.65423
x_LIP
-0.230639	-0.20817	-0.185701	-0.163233	-0.140764	-0.118295	-0.0958263	-0.0733575	-0.0508887	-0.0284199	-0.00595117	0.0165176	0.0389864	0.0614551	0.0839239	0.106393	0.128861	0.15133	0.173799	0.196268	0.218737	0.241205	0.263674	0.286143	0.308612	0.33108	0.353549	0.376018	0.398487	0.420955	0.443424	0.465893	0.488362	0.510831	0.533299	0.555768	0.578237	0.600706	0.623174	0.645643	0.668112	0.690581	0.713049	0.735518	0.757987	0.780456	0.802925	0.825393	0.847862	0.870331
f_LIP
0.00130449	0.00213462	0.00342214	0.005376	0.00827748	0.0124943	0.0184932	0.0268475	0.0382394	0.0534509	0.0733445	0.0988287	0.13081	0.170129	0.217491	0.27338	0.337984	0.41111	0.492132	0.579943	0.672945	0.769067	0.865834	0.960455	1.04997	1.1314	1.20195	1.25918	1.30119	1.32675	1.3354	1.32749	1.30411	1.26706	1.21862	1.16144	1.09831	1.03195	0.96489	0.899307	0.836977	0.779239	0.727021	0.680889	0.641131	0.607829	0.580932	0.560306	0.545746	0.536973
x_PMd
-0.149703	-0.125105	-0.100507	-0.0759092	-0.0513112	-0.0267131	-0.00211508	0.022483	0.047081	0.0716791	0.0962771	0.120875	0.145473	0.170071	0.194669	0.219267	0.243865	0.268463	0.293061	0.31766	0.342258	0.366856	0.391454	0.416052	0.44065	0.465248	0.489846	0.514444	0.539042	0.56364	0.588238	0.612836	0.637434	0.662032	0.68663	0.711228	0.735826	0.760424	0.785022	0.80962	0.834218	0.858817	0.883415	0.908013	0.932611	0.957209	0.981807	1.0064	1.031	1.0556
f_PMd
0.00075305	0.00197989	0.00468691	0.0102475	0.0207282	0.0389827	0.0684154	0.112437	0.17347	0.252215	0.346769	0.452707	0.563766	0.673447	0.776903	0.871984	0.959275	1.04127	1.12108	1.2013	1.28315	1.36589	1.4463	1.5187	1.57593	1.61137	1.62112	1.60559	1.5696	1.52085	1.46739	1.4147	1.36398	1.31191	1.25259	1.18022	1.09176	0.988409	0.875209	0.759567	0.64908	0.549914	0.465797	0.397563	0.343719	0.301378	0.267193	0.238099	0.211817	0.186884
Fig4b_left
phi
2.15535	1.11105	1.14235	1.13599	1.07723	0.553366	0.825552	0.595238	0.779858	1.04091	1.19171	0.612774	1.95137	1.61852	1.1312	0.851109	1.14585	1.30142	1.8809	1.3221	1.70904	1.66887	1.00114	0.710102	1.53191	1.77851	2.097	1.36543	0.90461	1.04685	0.818105	1.01118	1.54435	0.954359	0.832228	0.904715	1.29312	1.52366	1.181	1.16305	2.54621	1.09475	0.930215	1.21566	1.49113	0.607202	0.873821	1.13189	1.19885	0.855807
Fr
6.69287	36.6099	17.2368	23.0233	18.1161	13.46	13.4756	13.9971	37.1561	11.0228	9.10942	12.8144	14.5438	9.78527	13.5092	60.7485	5.116	6.17538	14.9726	6.3205	6.10891	7.50777	13.0902	11.0141	14.6603	7.03025	5.23657	12.8522	7.49225	11.2214	20.4671	13.467	8.62568	7.06811	5.50601	6.45753	4.82541	5.06131	8.94535	12.3341	9.77608	5.39029	8.15205	8.1785	5.67593	22.8191	24.406	6.21713	6.71053	6.00231
Fig4b_middle
phi
1.10651	1.28601	1.55237	0.413117	0.468397	0.636356	1.04001	0.349428	0.598937	0.581979	0.638406	0.50092	0.468198	0.438994	0.331786	0.809388	0.698556	0.235799	0.546128	1.13823	0.362298	1.08367	1.10161	0.56295	0.210757	0.496449	0.473752	0.414796	0.287633	0.429852	1.22611	0.80109	0.403144	0.316518	1.00478	1.07736	0.402188	1.08985	0.65811	1.27675	0.422056	0.424248	0.444903	0.267286	0.457974	1.24187	0.891995	0.455499	0.657216	0.32155
Fr
13.9342	15.4765	16.5025	60.3631	44.8264	35.0324	13.9783	50.0291	27.6144	24.4596	23.9147	34.5128	31.902	42.0448	93.3613	33.2581	21.5403	14.646	74.9113	29.7247	27.2695	24.4279	15.5184	20.3462	37.0247	19.6511	74.7838	28.5806	61.3068	70.4545	15.1765	69.7286	54.3069	100.846	39.5656	11.9479	56.393	56.0561	84.4495	14.4932	63.0029	61.6463	45.7796	64.3877	46.863	25.1537	36.8337	52.9839	14.9704	43.6425
Fig4b_right
phi
0.468211	0.461461	0.493163	0.608923	0.42418	0.596515	0.474415	0.564841	0.783789	0.783789	0.176653	0.428155	0.708536	0.374445	0.243443	0.408103	0.384827	0.541914	0.823279	0.508677	0.207996	0.330176	1.33576	0.630028	0.191124	0.344542	0.703553	0.31478	0.672866	0.610518	0.975931	0.266729	0.265233	0.52306	0.40916	0.680878	0.450015	0.337827	0.158271	0.319379	0.676208	0.190942	0.539445	0.4321	0.527096	0.671915	0.457145	0.646624	0.171518	0.426383
Fr
64.8994	50.4539	37.5498	35.8452	47.7901	22.3101	42.7677	22.1974	47.3646	47.3646	38.0634	23.1009	32.3563	44.4696	32.3614	25.6631	55.8179	33.6989	37.9726	26.4538	46.518	50.9017	54.6618	20.0798	26.0346	46.3789	38.9813	24.0886	26.2105	33.7446	25.0844	20.6863	31.5875	36.1209	21.5792	40.8504	20.0617	30.894	21.0343	47.4041	33.4194	23.889	40.2512	37.7726	38.3524	33.1501	31.9982	26.3493	22.0521	23.4643
[truncated: 293 more columns]

## Sheet: Fig_5
Fig5b
0.908025	1.06986	0.790629	0.841926
1.76432	0.947527	1.2853	1.31364
1.0342	1.14175	1.21285	1.31325
2.21363	1.37196	2.04583	1.49692
1.44901	1.27961	1.70493	1.36163
0.986286	1.08613	0.57073	1.00295
1.72983	1.68696	1.4469	1.14438
1.25775	1.50924	1.54098	1.24867
1.82528	2.33322	2.09144	1.34305
1.24093	1.31707	1.25539	1.40571
0.731286	0.995417	0.684556	0.599505
1.41215	1.33819	1.44782	1.97311
0.849442	0.943102	0.938294	0.991058
1.25418	1.66618	2.29618	1.50358
1.33749	1.35686	1.32049	1.46338
0.900764	1.13743	0.689308	0.766525
1.88147	1.44992	2.37553	1.8158
1.40425	0.878715	1.46591	0.929054
0.872363	1.33479	1.0519	1.32664
2.16534	1.60246	1.42796	1.42641
0.740203	1.1496	0.402108	0.849162
0.841509	1.04106	1.24299	1.05649
0.81876	0.772048	0.673561	0.948374
1.19858	1.38339	1.82602	1.30509
1.328	1.1462	1.13787	1.30264
0.966669	0.959905	0.716484	1.1263
1.03016	0.841999	1.11179	1.15068
0.831059	0.826759	0.652624	0.90284
1.79719	1.74915	1.7518	1.77096
1.76768	1.22701	1.23794	1.27097
0.999289	1.28318	0.750928	0.991949
1.25675	1.26674	1.32065	1.31427
0.876578	0.956776	0.934347	0.816604
2.6263	1.41805	1.95648	1.32806
1.38727	1.3949	1.16748	1.31579
0.461848	0.450016	0.54353	0.435427
0.626681	0.479778	0.586434	0.455492
0.435033	0.545916	0.316219	0.493266
0.504415	0.807176	0.534048	0.387258
0.474532	0.533484	0.461016	0.339588
0.376797	0.577787	0.446067	0.367974
0.730096	0.590808	0.434176	0.882664
0.522612	0.648282	0.643215	0.525788
0.282554	0.315631	0.259922	0.475845
0.551919	0.511366	0.509567	0.631948
1.44172	1.34183	0.701649	0.734951
0.915143	0.579229	0.731177	0.644282
0.732789	0.80649	0.70844	3.00168
0.892634	0.654141	0.528704	0.551296
2.03001	1.28634	1.16986	1.30264
0.580589	0.618593	0.552898	0.426082
1.95168	1.04554	0.68724	1.33322
0.733149	0.621694	0.469181	0.432004
1.48647	1.85461	1.29078	1.02156
1.23924	1.273	1.04698	1.21616
1.08453	1.07351	0.544742	0.536925
0.577238	0.61273	0.728786	0.81764
0.923989	0.62593	0.985662	0.78002
0.877034	0.804644	0.612446	0.734782
1.0873	1.18984	1.36016	2.52166
Fig5d
0.759279	0.971168	0.687528	0.789078	0.681349	0.874792	0.805905
1.00902	0.644328	0.803661	0.878164	0.802859	1.06709	1.05585
0.812375	0.924469	0.90381	0.971751	1.12491	0.752937	0.824757
0.821101	0.801772	0.905215	0.667383	0.990806	0.654719	0.713487
0.656896	0.783264	1.25795	1.00655	0.914686	1.12568	0.640809
0.794182	0.597411	0.356685	0.531263	0.387411	0.556072	0.681182
0.426222	0.289047	0.233505	0.299305	0.345194	0.234466	0.43208
0.324935	0.365395	0.328336	0.392052	0.381126	0.384663	0.468476
0.372241	0.445822	0.422745	0.39819	0.494291	0.418928	0.469286
0.852059	1.09804	0.942621	1.06901	0.769732	0.709922	1.03304
1.9061	1.72537	1.61891	1.82811	1.56696	1.74761	2.05619
2.00446	1.17878	1.35107	2.76337	1.88582	3.65291	1.78361
1.5828	1.38653	1.33139	1.40791	1.60493	1.16234	1.15894
1.39515	1.57012	1.25835	1.81203	1.63247	1.33575	1.21392
0.42302	0.551736	0.400272	0.448974	0.542677	0.421813	0.633417
0.929608	0.947269	1.41504	0.823528	1.2581	0.792031	1.50692
1.01668	1.1501	0.871666	0.892186	0.825018	1.82726	0.921895
1.00685	1.45837	1.27342	1.01849	0.934825	0.724799	0.95767
0.400992	0.507055	0.503894	0.278631	0.342457	0.274283	0.384426
1.81685	1.29071	1.60929	1.92436	2.19841	1.72993	1.81044
1.28742	1.52991	2.05527	1.65284	1.47453	1.68671	1.90271
0.85042	1.08667	1.03698	0.899002	0.978002	0.679423	1.01879
1.11325	1.00065	1.45014	0.881913	1.18452	1.03099	1.26309
1.23677	0.852935	1.20097	1.11918	1.00403	0.903578	0.975503
0.501928	0.325012	0.438451	0.510773	0.792985	0.660888	0.687979
0.466452	0.405244	0.480799	0.566235	0.474302	0.58787	0.376026
0.516491	0.413076	0.439972	0.356252	0.557432	0.717848	0.479235
0.413604	0.612707	0.5051	0.628789	0.385085	0.385675	0.43332
0.986048	1.0437	1.32641	1.42158	1.03062	1.22358	1.15953
1.12297	1.25697	1.26013	1.15532	1.67871	0.970233	1.3447
1.26309	1.20256	1.2589	1.20579	1.32022	1.12897	1.52107
1.15366	1.45298	1.33135	1.113	1.19258	0.763921	0.813045
0.842767	0.776897	0.70753	0.785465	0.617904	0.643737	0.86464
0.959406	0.814356	0.710695	0.705856	0.746757	0.834553	0.788422
0.945615	0.98948	0.901934	0.727699	0.829361	1.04567	0.894912
1.06708	1.08723	0.655743	0.93345	0.87325	1.10242	0.85558
0.817805	0.713504	1.0179	0.667481	0.666104	0.697773	0.629059
0.646315	0.64078	0.632808	0.926748	0.669059	0.909454	0.717824
0.827681	0.824604	0.93113	0.915447	0.980782	1.00025	0.747207
0.640953	0.56872	0.448709	0.499475	0.934537	0.723101	0.753656
0.366911	0.632409	0.567281	0.663912	0.455048	0.78634	0.632466
0.668431	0.417415	0.393207	0.296884	0.261571	0.349209	0.551313
0.447727	0.506435	0.362586	0.721572	0.592216	0.788252	0.394477
0.433776	0.541933	0.465273	0.582154	0.585337	0.61125	0.579876
0.8223	1.06685	0.984714	0.568134	0.994747	0.8388	0.484115
1.10243	1.16442	1.1084	0.875275	1.07568	1.01039	0.744277
1.01606	1.23634	0.830205	1.31079	1.10463	1.47322	1.1285
0.769138	0.77281	0.818954	1.01309	0.828061	0.924799	1.01156
0.715845	0.444189	0.777312	0.569472	0.77803	1.04123	0.786193
0.581063	0.680344	0.647991	0.613748	0.534507	0.682931	0.685737
0.597565	0.628995	0.58887	0.701938	0.613224	0.499234	0.635053
0.535615	0.636495	0.66073	0.787329	0.706001	0.7015	0.648869
0.583457	0.60332	0.478186	0.598733	0.656852	0.629223	0.569411
0.755246	0.549655	0.548234	0.536385	0.563531	0.545501	0.68137
0.97198	1.06275	1.0427	1.07683	1.15459	0.989225	1.04013
1.11239	1.20279	1.17801	1.30039	1.24511	1.47894	1.31242
0.75989	0.755867	0.853734	0.75193	0.72958	0.656675	0.69395
0.749092	0.710146	0.758706	0.545678	0.56681	0.444925	0.493588
0.591434	0.52591	0.642721	0.606091	0.608759	0.562115	0.693107
0.644172	0.619696	0.499517	0.568598	0.551044	0.56726	0.524068
0.872749	0.649174	0.925834	0.68717	0.801778	0.945191	0.862387
0.927521	1.42171	1.20649	1.04558	0.659908	1.29688	1.0192
1.66963	1.67218	1.37201	1.68985	1.16511	1.37806	1.11999
1.33507	1.55882	1.72436	1.37157	1.33512	1.11866	1.33511
0.596977	0.452617	0.400235	0.516643	0.510476	0.458906	0.536292
0.656504	0.567639	0.62241	0.455049	0.50655	0.507878	0.605564
0.329296	0.314518	0.356819	0.339487	0.430115	0.334546	0.296676
0.405504	0.48975	0.529403	0.369573	0.353695	0.354166	0.353529
0.401897	0.440896	0.471133	0.38101	0.477528	0.388035	0.425168
0.652485	0.623396	0.584279	0.618906	0.57909	0.547801	0.535179
0.914156	0.823961	1.07211	0.904618	0.633978	0.685691	0.843295
0.608694	0.676417	0.592798	0.519365	0.606888	0.73158	0.668144
0.92556	1.03462	0.868099	0.704145	1.00632	0.738492	0.726471
0.77687	1.0822	0.76076	0.762136	1.15976	0.813323	1.06035
0.809256	0.826821	0.860916	0.738906	0.721948	0.797336	0.704557
0.460505	0.608067	0.522509	0.57902	0.562663	0.437748	0.554029
0.507677	0.513386	0.886713	0.640944	1.00471	0.585627	0.485326
0.566897	0.536778	0.550844	0.441853	0.333256	0.406479	0.342633
0.435251	0.408962	0.354814	0.404139	0.358347	0.37609	0.392601
0.552255	0.408517	0.436122	0.434536	0.452086	0.368831	0.341644
0.373987	0.350344	0.555214	0.3887	0.602203	0.447741	0.499393
0.202306	0.258172	0.296953	0.294326	0.302057	0.266727	0.264223
0.238429	0.225536	0.238436	0.176604	0.241202	0.210353	0.287818
0.171217	0.190425	0.195388	0.208087	0.203651	0.18426	0.252929
0.118029	0.162267	0.203255	0.188831	0.138904	0.147954	0.202419
0.350136	0.410214	0.474797	0.36849	0.445217	0.370713	0.494748
1.47656	1.59507	1.39857	1.33764	1.6603	1.24828	1.37761
1.15249	1.03165	1.17767	1.09685	1.25058	0.761726	1.28437
0.447202	0.436683	0.408966	0.56339	0.432593	0.489157	0.502707
0.547244	0.668076	0.470092	0.348276	0.340584	0.429779	0.378691
0.456294	0.565689	0.464323	0.301309	0.628466	0.549084	0.371056
0.869147	1.00154	1.05164	1.05872	0.693134	0.785647	0.808984
0.832641	1.13547	0.863401	1.08618	1.05533	0.82618	1.10207
0.731015	0.572417	0.582476	0.695541	0.500182	0.573321	0.688006
0.959482	0.777864	1.00503	0.77535	1.1189	0.791492	0.827674
0.348854	0.291129	0.33235	0.417223	0.261825	0.308065	0.321307
0.377812	0.261917	0.440685	0.296313	0.390024	0.335866	0.308495
0.461494	0.450282	0.46641	0.417176	0.321334	0.469074	0.463
1.35455	1.02919	1.00597	1.00344	0.820603	1.52316	1.07224
1.26435	1.09085	1.05446	0.76892	0.490761	0.869084	0.747546
0.498769	0.500623	0.450987	0.424372	0.484877	0.509972	0.502977
0.54448	0.49512	0.458732	0.55743	0.572061	0.441134	0.751572
0.558205	0.588261	0.530066	0.724846	0.437074	0.628257	0.460878
0.730751	0.724747	0.697671	0.67698	0.735086	0.6422	0.539768
0.974876	1.21034	0.531699	1.13348	0.939819	1.01004	0.912506
0.643163	0.463568	0.571844	0.491713	0.470599	0.329184	0.580069
0.446344	0.432025	0.415425	0.442072	0.51858	0.484616	0.421232
0.536978	0.388326	0.482271	0.436479	0.383291	0.519066	0.642421
0.694385	0.536439	0.61842	0.468619	0.718489	0.570341	0.804588
0.656079	0.737029	0.969448	0.789682	1.05825	0.690023	0.991284
0.447816	0.449879	0.407363	0.725359	0.577298	0.627441	0.523213
0.492002	0.538076	0.400436	0.530579	0.632258	0.593724	0.415277
0.433571	0.621405	0.594359	0.468236	0.528231	0.599841	0.576224
0.646338	0.458229	0.576076	0.699259	0.785923	0.449409	0.770248
0.493854	0.459078	0.401601	0.389494	0.280442	0.490915	0.425729
0.524561	0.428077	0.356679	0.413539	0.363557	0.382331	0.357612
0.346781	0.328885	0.387674	0.343991	0.307669	0.293933	0.31524
0.783665	0.984362	0.583406	0.440476	0.721553	0.818833	1.00702
0.216596	0.173339	0.332792	0.308437	0.239441	0.266972	0.319264
0.624979	0.500052	0.547362	0.513084	0.444051	0.558227	0.44823
0.432561	0.410524	0.44571	0.460794	0.528641	0.509688	0.536106
0.419209	0.400537	0.503365	0.388404	0.555941	0.535496	0.437684
0.377725	0.407246	0.376816	0.389644	0.361782	0.360676	0.347292
0.688207	0.741084	0.803513	0.804839	0.866544	0.765275	0.803129
0.624879	0.713449	0.818958	0.610818	0.76683	0.693582	0.838194
0.949605	0.833187	0.876483	0.749546	0.763281	0.720493	0.702988
0.677043	0.927959	0.662721	0.76565	0.785248	1.0606	0.678373
0.404732	0.392592	0.38346	0.376251	0.5498	0.51211	0.411765
0.320416	0.431909	0.401918	0.396339	0.419158	0.490721	0.439489
0.8084	0.638883	0.55718	0.608665	0.579793	0.893772	0.73446
0.769268	0.735241	0.949929	0.709594	0.726065	0.925678	0.820863
0.698384	0.647858	0.546018	0.475295	0.692741	0.741067	0.843269
0.829706	0.643442	0.596078	0.734685	0.831827	0.935533	1.07423
0.799085	0.681187	0.592322	0.714328	0.763984	0.820592	0.785582
0.760288	0.623066	0.644486	0.597401	0.60738	0.733299	0.789703
0.269647	0.250893	0.180772	0.279749	0.232745	0.215705	0.213
0.378061	0.373507	0.404411	0.427977	0.451384	0.382327	0.439384
0.573789	0.769412	0.78499	0.654697	0.696189	0.707728	0.867831
0.569444	0.705669	0.561854	0.48089	0.741438	0.616129	0.861702
0.357505	0.373209	0.368812	0.384437	0.391283	0.383973	0.344246
0.471168	0.499551	0.358298	0.349641	0.400564	0.397676	0.418324
0.396794	0.446388	0.295945	0.39312	0.348262	0.345465	0.321562
0.463366	0.442161	0.493671	0.452216	0.416896	0.51611	0.481121
0.465506	0.444356	0.528378	0.600789	0.500117	0.591542	0.500043
0.287752	0.205044	0.25256	0.303459	0.285222	0.273849	0.26281
0.224526	0.214694	0.231515	0.199096	0.16437	0.27227	0.317629
0.54729	0.527742	0.48837	0.422441	0.516727	0.574274	0.532973
0.496696	0.483601	0.472744	0.491233	0.529092	0.533933	0.502232
0.448025	0.519219	0.562516	0.532675	0.488316	0.575864	0.471046
0.506658	0.586063	0.553581	0.744028	0.556431	0.650946	0.763769
0.714324	0.708586	0.618304	0.603503	0.638494	0.558337	0.635466
0.690189	0.699207	0.728576	0.705439	0.799585	0.661802	0.706417
0.502046	0.427788	0.452973	0.470871	0.359124	0.483735	0.510479
0.317899	0.280031	0.390574	0.396439	0.34165	0.495879	0.461398
0.638275	0.700492	0.613108	0.527634	0.638007	0.720492	0.630992
0.623194	0.678739	0.544078	0.555492	0.686123	0.681666	0.543083
0.247429	0.214718	0.260719	0.221923	0.24177	0.302567	0.303528
0.36811	0.366158	0.374413	0.392718	0.256734	0.470932	0.457303
0.138685	0.16913	0.202332	0.244301	0.191992	0.279871	0.271337
0.517491	0.508649	0.527721	0.627064	0.574077	0.639127	0.581987
0.50057	0.46676	0.544416	0.457627	0.650211	0.681251	0.667524
0.715504	0.916546	0.810782	0.897768	0.713796	1.03204	0.860287
1.12658	0.867976	0.838667	0.898623	1.04624	0.824475	1.07517
0.959363	0.834963	0.918669	0.838633	0.762023	0.7775	0.727892
0.783811	0.762624	0.879317	0.858083	0.873074	0.918941	0.706158
0.659102	0.602501	0.624155	0.595155	0.684463	0.679206	0.665477
0.48018	0.576021	0.655373	0.547184	0.60687	0.57028	0.632389
0.815264	0.601063	0.768249	0.761221	0.617796	0.564886	0.578136
0.438619	0.500451	0.436759	0.376449	0.479467	0.486718	0.435988
0.438663	0.471431	0.434416	0.417044	0.397672	0.383833	0.394752
0.598632	0.547992	0.605021	0.594353	0.633917	0.609097	0.658488
0.71755	0.622281	0.610086	0.585359	0.642365	0.612489	0.489181
0.57406	0.712737	0.561582	0.503268	0.609165	0.713811	0.658587
0.550047	0.496435	0.483385	0.519493	0.557538	0.572501	0.562555
0.743141	0.912775	0.738466	0.797353	0.659049	0.706187	0.679441
0.685243	0.692355	0.585664	0.637659	0.664619	0.644933	0.731244
0.223683	0.171559	0.232309	0.225061	0.249639	0.227026	0.176418
0.537495	0.486621	0.503038	0.5273	0.499961	0.53314	0.386733
0.368145	0.338563	0.408858	0.423343	0.504417	0.512142	0.361955
0.605159	0.448861	0.592582	0.474793	0.471327	0.456619	0.501017
0.299479	0.39639	0.428871	0.484025	0.44026	0.406197	0.384862
0.633669	0.664847	0.636466	0.716983	0.723818	0.634176	0.638271
0.618551	0.685302	0.673735	0.783981	0.639631	0.682418	0.71476
0.521418	0.532628	0.496208	0.584673	0.498991	0.540899	0.579176
0.639304	0.549618	0.50444	0.747843	0.675426	0.716544	0.647235
0.439688	0.418391	0.427123	0.420247	0.640875	0.452899	0.555113
0.362318	0.279559	0.526322	0.655249	0.564925	0.504079	0.655766
0.565248	0.48683	0.431829	0.462612	0.538704	0.44741	0.475928
0.303378	0.23477	0.280037	0.226698	0.375939	0.270695	0.39875
0.402439	0.453245	0.48383	0.505522	0.481557	0.54822	0.463593
0.43697	0.568088	0.617654	0.451432	0.43418	0.61515	0.824424
0.711116	0.788012	0.718513	0.704305	0.730194	0.767405	0.639541
0.683983	0.607279	0.697522	0.79368	0.845519	0.865918	0.53431
0.397044	0.344578	0.343907	0.300726	0.552002	0.324491	0.434973
0.235408	0.221327	0.271476	0.250354	0.275569	0.242293	0.262684
0.227044	0.223259	0.28251	0.310266	0.306343	0.279332	0.319871
0.225637	0.375052	0.283445	0.400518	0.210624	0.318304	0.297283
0.178224	0.113447	0.194895	0.21513	0.265559	0.14779	0.219423
0.54066	0.576603	0.410815	0.512427	0.376743	0.462396	0.407168
0.437651	0.513004	0.62115	0.621314	0.560326	0.792604	0.696877
0.450268	0.503255	0.477401	0.5559	0.517649	0.586131	0.429939
0.506425	0.548876	0.529603	0.439364	0.560962	0.395508	0.446611
0.652507	0.541449	0.59228	0.555193	1.06476	0.906836	0.880424
0.558633	0.712668	0.55041	0.526546	0.75651	0.654849	0.682389
0.536288	0.579697	0.563136	0.665642	0.641386	0.560939	0.526183
0.647016	0.488016	0.72659	0.308827	0.527623	0.492326	0.520163
0.614022	0.701817	0.731905	0.855004	0.581161	0.621731	0.685098
0.494405	0.453711	0.556703	0.435971	0.71824	0.582682	0.331261
0.332918	0.347465	0.405345	0.41847	0.412194	0.293976	0.298763
0.565736	0.474343	0.445844	0.602673	0.69234	0.370404	0.477609
0.290493	0.382712	0.363294	0.451116	0.491003	0.245376	0.495587
0.519426	0.418912	0.603097	0.822673	0.688518	0.670805	0.483261
0.59779	0.574405	0.59146	0.557575	0.486068	0.666343	0.592001
0.382644	0.413784	0.44464	0.531413	0.453053	0.688176	0.573419
0.185838	0.217794	0.211827	0.20486	0.263594	0.199997	0.244851
0.44653	0.439969	0.404048	0.417348	0.413062	0.430002	0.474061
0.44974	0.495074	0.492017	0.503304	0.543417	0.504977	0.520273
0.489198	0.342061	0.499088	0.663843	0.494169	0.763531	0.618751
0.566664	0.762986	0.549817	0.708792	0.683686	0.723626	0.621587
0.351158	0.442498	0.402873	0.341072	0.357706	0.400747	0.422039
0.238535	0.191232	0.22395	0.268798	0.233375	0.326746	0.283698
0.165207	0.230817	0.202276	0.197072	0.371477	0.47617	0.346705
0.662544	0.656388	0.669423	0.583295	0.604739	0.618537	0.579097
0.765986	0.884315	0.803023	0.681277	0.887181	0.949526	0.814171
0.19859	0.202879	0.184441	0.177262	0.210682	0.215902	0.172506
0.163354	0.174068	0.121022	0.121974	0.132642	0.161687	0.179094
0.45656	0.485111	0.38638	0.337045	0.326888	0.359322	0.400675
0.430237	0.481758	0.451178	0.506265	0.38273	0.446722	0.506164
0.31057	0.264012	0.306886	0.315465	0.264997	0.395805	0.302967
0.404641	0.431181	0.501842	0.510585	0.502243	0.490031	0.449853
0.144321	0.163414	0.163943	0.163649	0.160662	0.170659	0.15878
0.191067	0.210916	0.188305	0.179734	0.172683	0.188527	0.197976
0.827564	0.792893	0.689786	0.848949	0.698278	0.797675	0.850174
0.751087	0.769114	0.837206	0.73318	0.713214	1.00217	0.856942
0.305692	0.278297	0.273637	0.366552	0.301823	0.374196	0.365168
0.787199	0.868877	0.863178	0.865425	0.895238	0.880717	0.934484
0.280635	0.302395	0.344895	0.294886	0.325059	0.292791	0.318793
0.308462	0.351444	0.363964	0.314912	0.322687	0.346829	0.370415
0.83964	0.732018	0.750106	0.750429	0.812297	0.801867	0.779021
0.779717	0.759122	0.734213	0.851393	0.870156	0.839585	0.753086
0.312452	0.307824	0.311368	0.354441	0.30531	0.394635	0.25282
0.387166	0.362169	0.419308	0.372197	0.375983	0.398429	0.458504
0.406055	0.431038	0.429765	0.315757	0.286768	0.410283	0.506382
0.918913	0.977259	0.774705	1.00333	0.911531	0.900999	0.665642
0.69606	0.668383	0.67801	0.668847	0.836576	0.745057	0.712633
0.890661	0.837088	0.977889	0.859565	1.01	0.869307	0.891939
0.856556	0.907816	0.81183	0.799153	0.846768	0.810104	0.704227
0.741625	0.67675	0.667785	0.72395	0.669091	0.658965	0.756057
0.781265	0.904811	0.652608	0.835016	0.653374	0.636879	0.633212
0.633329	0.630731	0.679509	0.69639	0.625668	0.645004	0.639943
0.648197	0.699111	0.683438	0.732893	0.656357	0.696273	0.613731
0.52529	0.485999	0.702913	0.4395	0.496706	0.591367	0.504238
0.433835	0.430446	0.346002	0.336648	0.36618	0.323572	0.387327
0.55054	0.491965	0.448565	0.481704	0.450742	0.455241	0.673408
0.359143	0.377935	0.378403	0.382922	0.364253	0.285951	0.323076
0.689961	0.714251	0.791627	0.756121	0.720566	0.703563	0.711684
0.710688	0.776683	0.672791	0.51977	0.590813	0.682567	0.658173
0.436712	0.385489	0.404391	0.457271	0.45672	0.401416	0.494685
0.456131	0.545373	0.537116	0.436297	0.50941	0.536941	0.476658
0.661439	0.622955	0.683457	0.653343	0.584103	0.641013	0.61634
0.693505	0.645986	0.614645	0.643715	0.667622	0.574944	0.58956
0.725681	0.593668	0.564641	0.750135	0.678038	0.703795	0.681258
0.684905	0.760877	0.787882	0.784779	0.915295	0.936462	0.868537
0.804061	0.716055	0.681461	0.730103	0.810928	0.824838	0.788897
0.790816	0.771966	0.795701	0.798957	0.855261	0.83443	0.84749
0.824903	0.807551	0.832384	0.931474	0.779636	1.00236	0.691459
0.753597	0.817888	0.850189	0.953929	0.833966	0.682326	0.723349
0.796677	0.810174	0.857005	0.945774	0.730503	0.717806	0.762992
1.00822	0.995209	0.819071	0.916424	0.798161	0.778122	0.768089
0.89686	0.573126	0.700261	0.751137	0.648676	0.515716	0.666323
0.441026	0.398464	0.387149	0.283182	0.389145	0.368294	0.322623
0.678931	0.696586	0.681466	0.53518	0.639789	0.601841	0.78499
0.626142	0.764997	0.617967	0.667529	0.491898	0.73916	0.775709
0.301667	0.240707	0.346037	0.352643	0.204801	0.216846	0.3317
0.315532	0.287295	0.354325	0.399614	0.536876	0.552262	0.610024
0.751516	0.932394	1.06002	0.957638	1.06723	0.758145	0.726895
0.89717	0.765128	0.965059	1.01974	1.32192	1.10984	1.09866
0.394957	0.381477	0.416761	0.42305	0.383891	0.555672	0.360895
0.410477	0.376423	0.432096	0.513087	0.644712	0.428205	0.517983
0.42883	0.380795	0.425678	0.408294	0.589949	0.526022	0.521048
0.77462	0.78272	0.816002	0.883526	0.948906	0.829998	0.784682
0.813206	0.761544	0.889392	0.982962	0.824668	0.855809	1.00476
0.732264	0.803167	0.744492	0.766105	0.76993	0.757779	0.745759
0.482818	0.45329	0.527522	0.504812	0.557532	0.528821	0.443409
0.583115	0.526008	0.525427	0.460578	0.568276	0.438615	0.515566
0.618855	0.618233	0.702756	0.671368	0.763303	0.634479	0.737738
0.582495	0.589214	0.603323	0.524825	0.483799	0.487622	0.523531
0.473666	0.446334	0.464717	0.453808	0.538827	0.455543	0.469211
0.464232	0.475911	0.46112	0.457842	0.494562	0.442689	0.479343
0.504336	0.460933	0.439182	0.589406	0.594885	0.596966	0.458117
0.414208	0.470755	0.416978	0.447963	0.448742	0.413831	0.444243
0.670279	0.695018	0.693214	0.632003	0.639228	0.70105	0.640753
0.534846	0.547071	0.546061	0.52924	0.507915	0.480723	0.506427
0.409867	0.43885	0.471744	0.388024	0.424269	0.466551	0.482056
0.494505	0.49779	0.5243	0.479548	0.620633	0.503646	0.515715
0.830116	0.641128	0.891409	0.883021	1.02607	0.789232	0.922094
0.238773	0.255322	0.280271	0.274179	0.225747	0.230456	0.226952
0.346731	0.35503	0.350427	0.375536	0.389313	0.38966	0.351196
0.869143	0.847688	0.8114	0.898984	0.780512	0.794079	0.849561
0.89208	0.821858	0.924419	0.843081	0.988769	1.06868	0.877503
0.322812	0.346688	0.368633	0.349193	0.384659	0.344775	0.325445
0.348161	0.377222	0.398668	0.456705	0.407847	0.390141	0.357687
0.730243	0.965002	0.738584	1.00281	0.773145	0.665074	0.694772
0.79008	0.74125	0.818087	0.813408	0.746009	0.708633	0.776441
0.503152	0.422598	0.484476	0.614285	0.560976	0.592693	0.533257
0.51055	0.546678	0.492505	0.500764	0.521667	0.598101	0.534238
0.545858	0.677835	0.533199	0.525273	0.621153	0.557623	0.620115
0.611364	0.544313	0.654337	0.565758	0.569098	0.51758	0.605946
0.451547	0.399077	0.441564	0.529166	0.396244	0.418806	0.415837
0.471557	0.572013	0.523189	0.514327	0.577588	0.516699	0.464117
0.435042	0.498475	0.507521	0.608195	0.577569	0.4404	0.555262
0.482355	0.512636	0.531308	0.475796	0.483584	0.524071	0.470993
0.818941	0.852291	0.750082	0.847237	0.76288	0.590636	0.810575
1.02308	0.765004	0.800862	0.66734	0.618454	0.608402	0.623961
0.421963	0.468442	0.431263	0.441179	0.484362	0.506025	0.431074
0.481759	0.448382	0.432053	0.473006	0.47228	0.439984	0.455181
0.566988	0.615454	0.599677	0.587872	0.602422	0.640755	0.65545
0.444044	0.411248	0.415475	0.442113	0.451168	0.456583	0.425376
0.715939	0.793467	0.725527	0.803102	0.783127	0.772463	0.702375
0.78847	0.831706	0.823745	0.660076	0.724446	0.788418	0.751336
0.415677	0.471593	0.358991	0.444611	0.373978	0.403521	0.362959
0.336663	0.368631	0.369243	0.279543	0.462441	0.515881	0.394827
0.734064	0.679423	0.627683	0.643582	0.640743	0.858114	0.625378
0.660081	0.632218	0.619287	0.553244	0.530469	0.576751	0.4837
0.89417	0.808906	0.714766	0.781919	0.806613	0.882902	0.78457
0.835928	0.894079	0.821925	0.869229	0.910338	0.810078	0.945614
0.752885	0.805649	0.774188	0.577419	0.63778	0.558186	0.674762
0.720967	0.85496	0.984394	0.829691	0.914261	0.846276	1.1086
0.401363	0.414227	0.432319	0.448281	0.401361	0.416625	0.405753
0.567804	0.552203	0.578491	0.708182	0.530789	0.511327	0.696298
0.51313	0.600073	0.584956	0.60783	0.511821	0.587563	0.599382
0.62011	0.691116	0.666217	0.760641	0.796561	0.851376	0.987662
0.833372	0.813555	0.832759	0.789382	0.847167	0.810493	0.728585
0.779901	0.725662	0.776803	0.808076	0.803206	0.818217	0.703667
0.547091	0.584024	0.635527	0.57223	0.54251	0.586117	0.793614
0.571366	0.576707	0.519015	0.549919	0.71076	0.626157	0.599917
0.692354	0.795308	0.683672	0.692456	0.614039	0.727921	0.681688
0.684017	0.704779	0.844916	0.710211	0.64992	0.809916	0.799313
0.643951	0.610335	0.729838	0.522338	0.739069	0.689421	0.53402
0.578346	0.751603	0.81412	0.892017	0.756073	0.63196	0.708653
0.867337	0.82201	0.754772	0.811264	0.850346	0.757773	0.667715
1.05731	0.956913	1.00482	0.747725	0.940178	0.961153	0.830444
0.418656	0.418884	0.487015	0.465204	0.436275	0.506063	0.427373
0.475282	0.476592	0.359955	0.495483	0.37697	0.394956	0.435231
0.717489	0.673387	0.633584	0.643281	0.68993	0.609537	1.01073
0.489729	0.446471	0.503339	0.464712	0.60697	0.441707	0.565179
0.690572	0.582415	0.7471	0.57222	0.766386	0.504661	0.606984
0.6086	0.529933	0.549844	0.525692	0.5221	0.787531	0.586874
1.01677	0.867922	0.977292	1.14357	1.018	0.791759	0.996734
0.902225	0.788475	0.780328	1.10512	0.833935	1.10221	0.892559
0.32859	0.28214	0.351112	0.269481	0.326831	0.3609	0.288046
0.600059	0.537559	0.492346	0.496747	0.477502	0.467744	0.420782
0.868357	0.752115	0.595407	1.19575	0.776448	0.847553	0.733305
0.904541	0.768085	0.748066	0.601188	0.697631	0.663272	0.730321
0.758967	0.759455	0.769409	0.772274	0.773354	0.909892	0.632201
0.586273	0.467452	0.454967	0.312015	0.397424	0.409844	0.469924
0.644372	0.498637	0.629348	0.590148	0.460449	0.538055	0.519661
0.675264	0.56294	0.655857	0.467286	0.418393	0.757598	0.567647
0.7342	0.568837	0.66926	0.835647	0.660822	0.648247	0.728922
0.87441	0.685135	0.870347	0.476726	0.432872	0.670965	0.665739
0.569311	0.605757	0.612496	0.585513	0.776431	0.838262	0.55653
0.408311	0.531401	0.655923	0.384677	0.42848	0.379615	0.532393
0.847494	0.695981	0.6325	0.730107	0.820379	0.938533	0.76066
0.882415	0.720153	0.61272	0.822992	0.785079	0.713594	0.595702
0.82263	0.692391	0.627693	0.84979	0.725419	0.707924	0.719993
0.704319	0.602321	0.789603	0.807254	0.683891	0.866367	0.653527
0.762838	0.704341	0.863413	0.741478	0.799448	0.771182	0.771965
0.735907	0.627405	0.940274	0.766865	0.952885	0.821991	0.645528
0.494553	0.598132	0.654391	0.49561	0.330833	0.734721	0.515146
0.542446	0.568147	0.446839	0.45916	0.405089	0.593716	0.539539
0.685279	0.930451	0.569806	0.85128	0.936098	0.725811	0.785389
0.723715	0.713668	0.809611	0.695357	0.831681	0.57249	0.540904
0.774845	0.928072	0.881467	0.696287	1.07458	0.940349	0.778817
1.08857	1.09749	1.12394	0.767331	0.7756	1.01325	0.862937
0.868246	0.904818	0.95428	0.948216	0.77311	0.777197	0.933008
0.781505	0.869878	0.602725	0.863747	0.738469	0.874775	0.653211
0.58322	0.562057	0.553882	0.578157	0.537254	0.601001	0.591548
0.516436	0.456209	0.662682	0.563196	0.488121	0.592815	0.434754
0.870319	0.792482	0.863466	0.928412	0.849583	0.951155	0.894555
0.644491	0.561836	0.636032	0.509542	0.623198	0.623867	0.487239
0.784812	0.725108	0.648085	0.645354	0.687624	0.72318	0.739028
0.608191	0.590889	0.631188	0.486323	0.666069	0.516073	0.551372
0.634685	0.631329	0.562671	0.661625	0.652195	0.567961	0.555434
0.574637	0.669255	0.534293	0.604933	0.484905	0.54348	0.498372
1.34734	1.00399	0.908398	0.823584	1.00473	0.883387	1.14573
0.626225	0.594354	0.701408	0.714304	0.643428	0.541137	0.671069
0.750969	0.725655	0.748764	0.949733	1.00021	0.745758	0.744302
1.20637	1.02851	1.08597	1.10276	0.916869	1.01347	1.05882
0.859651	0.611835	0.648353	0.876676	0.67524	0.794069	0.608404
0.680349	0.903203	0.774895	0.766292	0.881797	0.765536	0.651906
0.81355	0.868818	1.04049	0.711956	0.743078	0.817643	0.723722
1.04119	1.08344	1.03026	1.00304	0.7144	0.65043	0.836067
0.652359	0.720081	0.816538	0.694346	0.770785	0.66911	0.751291
0.86586	0.957168	0.945762	0.807727	1.12302	0.820921	0.933558
0.838847	0.824285	0.813869	0.847178	1.06093	0.892678	0.964273
1.05976	0.837397	0.866137	0.853827	1.13496	0.990764	0.890684
0.762874	0.686095	0.706867	0.763154	0.611703	0.614172	0.696819
0.662359	0.780701	0.682242	0.813063	0.649959	0.837931	0.590308
0.725892	0.664019	0.790788	0.714577	0.656821	0.789577	0.647973
0.660863	0.685868	0.663956	0.500162	0.697957	0.662885	0.596985
0.605799	0.626324	0.755473	0.545099	0.540615	0.546792	0.462896
0.365175	0.373119	0.39837	0.318394	0.330988	0.345302	0.303771
0.351124	0.304986	0.262803	0.308523	0.28926	0.395318	0.332811
0.351711	0.336156	0.329338	0.308615	0.318113	0.285793	0.289348
0.30003	0.289407	0.310371	0.241417	0.229841	0.343326	0.32172
0.603699	0.703704	0.56122	0.581808	0.531047	0.533539	0.535921
0.557254	0.631314	0.621017	0.55185	0.426154	0.329399	0.555164
0.756713	0.774085	0.701682	0.725868	0.727768	0.833427	0.746564
0.722025	0.720207	0.771699	0.785784	0.821526	0.712063	0.585138
0.411709	0.527822	0.39006	0.438997	0.596436	0.416044	0.416197
0.250109	0.254128	0.366166	0.309167	0.338374	0.211122	0.306925
0.326822	0.292212	0.349906	0.284983	0.267948	0.256399	0.36164
0.314389	0.272547	0.255229	0.302251	0.316392	0.285055	0.28193
0.622721	0.785375	0.892993	1.07726	0.534361	1.0122	0.841393
0.382637	0.347833	0.407151	0.38715	0.37926	0.541549	0.49146
0.331211	0.260634	0.273594	0.363105	0.367831	0.39496	0.385543
0.468292	0.555259	0.479599	0.714865	0.65117	0.526456	0.626184
0.621851	0.590697	0.56683	0.649923	0.552145	0.625553	0.603711
0.612731	0.66892	0.697234	0.715933	0.764736	0.728986	0.573874
0.384749	0.439699	0.480277	0.447185	0.481156	0.418669	0.430864
0.240416	0.215483	0.335201	0.345956	0.343751	0.266637	0.311472
0.362326	0.327925	0.364916	0.354378	0.3115	0.405419	0.446917
0.269631	0.277232	0.239639	0.297869	0.346133	0.243212	0.25927
0.533546	0.572654	0.500638	0.539405	0.592223	0.627276	0.691227
0.559101	0.578243	0.511597	0.549409	0.783215	0.648108	0.588256
0.85535	0.881461	0.929906	0.930411	0.916104	0.852164	0.738391
0.834156	0.690444	0.65825	0.702494	0.930626	0.932409	0.68191
0.599228	0.525755	0.533871	0.547905	0.614691	0.436343	0.566602
0.465325	0.404852	0.448588	0.481874	0.475129	0.485541	0.451712
0.379286	0.504542	0.351833	0.448035	0.645276	0.404546	0.688342
0.392984	0.377695	0.339951	0.32093	0.243396	0.538148	0.382295
0.619461	0.782554	0.567626	0.802243	0.632981	0.657664	0.639819
0.504269	0.491387	0.49033	0.570146	0.495099	0.621083	0.447363
0.447073	0.445494	0.426703	0.417942	0.482897	0.473274	0.544813
0.281903	0.261615	0.377178	0.25559	0.242027	0.23042	0.267033
0.727865	0.713006	0.7296	0.889347	0.817036	1.02425	0.899073
0.855273	0.746339	0.742995	0.790133	0.744753	0.798592	0.730058
0.267601	0.478893	0.473445	0.499866	0.383724	0.315277	0.414478
0.424081	0.337131	0.677921	0.513347	0.45256	0.622433	0.482004
0.629045	0.600486	0.533625	0.756155	0.753625	0.580986	0.698303
0.395866	0.350612	0.380845	0.369307	0.373569	0.470573	0.42161
0.373395	0.487899	0.697435	0.533556	0.435926	0.491259	0.441081
0.927939	0.800578	0.706131	0.739111	0.734008	0.852146	0.61461
0.898985	0.843338	0.845764	0.804068	0.850284	0.633645	0.870389
0.510361	0.688817	0.688608	0.706427	0.577846	0.717556	0.527875
0.664604	0.955167	0.742969	0.632474	0.451862	0.501111	0.554126
0.427845	0.415438	0.434427	0.386146	0.407678	0.467009	0.283107
0.63802	0.741902	0.469563	0.649353	0.44697	0.43155	0.4529
0.395958	0.418105	0.364572	0.369373	0.356848	0.466105	0.469671
0.298024	0.279425	0.227209	0.23854	0.296741	0.282937	0.261174
0.195976	0.197654	0.184404	0.220233	0.210339	0.172615	0.175464
0.205152	0.284105	0.232915	0.218758	0.206537	0.19987	0.175141
0.186617	0.211542	0.229504	0.251659	0.210732	0.254382	0.165914
0.277498	0.290527	0.341592	0.369693	0.307759	0.320653	0.342143
0.374526	0.340618	0.349307	0.231191	0.267536	0.286275	0.281946
0.369211	0.285423	0.299683	0.323855	0.309429	0.316874	0.303972
0.716237	0.680687	0.696837	0.670622	0.660446	0.732567	0.696993
0.693975	0.779696	0.666469	0.610609	0.683403	0.708975	0.586307
0.604146	0.559231	0.62859	0.356204	0.500217	0.516939	0.544578
0.709936	0.687112	0.569625	0.541541	0.565534	0.722411	0.623597
0.64972	0.637019	0.602679	0.753308	0.790224	0.610267	0.636239
0.474879	0.386224	0.416013	0.447706	0.465465	0.396707	0.419147
0.299972	0.315916	0.372398	0.385657	0.300239	0.378233	0.334527
0.287219	0.308239	0.312148	0.269965	0.309124	0.285642	0.291579
0.240548	0.160974	0.218795	0.234636	0.297459	0.271723	0.208273
0.381116	0.318615	0.397908	0.351751	0.410957	0.398512	0.37916
0.286294	0.243637	0.201232	0.233729	0.254262	0.279209	0.345955
0.295677	0.369912	0.245164	0.17226	0.268187	0.256366	0.33726
0.610102	0.540686	0.458802	0.539651	0.770653	0.513762	0.70945
0.642209	0.642279	0.806931	0.618006	0.624859	0.628224	0.751007
0.476867	0.501391	0.54708	0.497984	0.478101	0.455357	0.537449
0.827423	0.711072	0.806991	0.713427	0.784629	0.727183	0.690028
0.786695	0.869161	0.737252	0.80366	0.788332	0.679031	0.768213
0.935178	0.740682	0.975789	0.944629	0.961098	0.844996	0.77102
0.656943	0.663016	0.832923	0.70275	0.555474	0.843384	0.785329
0.217693	0.213987	0.233205	0.228011	0.285293	0.243899	0.476814
0.49287	0.505218	0.500806	0.481088	0.502251	0.507829	0.485759
0.48807	0.536293	0.627089	0.552022	0.589344	0.539627	0.693653
0.596759	0.602825	0.540597	0.60721	0.582508	0.518467	0.565498
0.542511	0.717001	0.646175	0.634441	0.422321	0.833955	0.824914
0.801843	0.751314	0.824023	0.817539	0.655867	0.748077	0.830832
0.564718	0.642762	0.596282	0.511929	0.659212	0.793048	0.705013
0.670723	0.71988	0.792118	0.670973	0.846977	0.55443	0.59116
0.716623	0.726612	0.653132	0.606095	0.562874	0.723235	0.690773
0.566893	0.463292	0.565338	0.467865	0.53002	0.55813	0.495386
0.525615	0.513825	0.458178	0.459967	0.514465	0.452616	0.546749
0.387975	0.383628	0.312075	0.315867	0.399526	0.377257	0.364529
0.368406	0.386656	0.428661	0.421394	0.354216	0.31342	0.353295
0.663469	0.56601	0.697882	0.825851	0.520928	0.525786	0.83979
0.385867	0.457595	0.508709	0.50452	0.560627	0.467468	0.901615
0.630682	0.674126	0.566422	0.382056	0.305673	0.410645	0.312188
0.681745	0.758523	0.877613	0.629398	0.569825	0.609549	0.704282
0.66195	0.675304	0.740663	0.700075	0.739682	0.726348	0.738425
0.752475	0.646074	0.728092	0.671043	0.813029	0.755628	0.730243
0.383913	0.422988	0.476999	0.438682	0.381681	0.37968	0.476361
0.448775	0.440414	0.467276	0.45978	0.434759	0.45419	0.458363
0.694106	0.480412	0.649868	0.712018	0.681002	0.646022	0.684516
0.554236	0.560089	0.712074	0.772762	0.547042	0.748366	0.703768
0.67462	0.770231	0.918104	0.864765	0.979907	0.885252	0.900176
0.621291	0.543902	0.69399	0.790338	0.95961	1.12241	1.09685
0.760976	0.829429	0.830199	0.768663	0.692104	0.836637	0.728689
0.769307	0.736414	0.8779	0.966447	0.74138	0.913322	0.852549
0.644269	0.865249	0.845982	0.87095	0.9267	0.77881	0.723727
0.573628	0.543154	0.654029	0.855945	0.7328	1.06122	1.12129
0.485579	0.436973	0.465876	0.478853	0.511369	0.484999	0.420601
0.476666	0.44992	0.425822	0.490508	0.457388	0.422718	0.433138
0.395433	0.312131	0.386953	0.365524	0.357037	0.407599	0.435628
1.00918	1.03898	0.978702	1.01825	1.08579	0.839992	1.02142
0.990748	0.830347	1.13459	1.09743	1.0392	1.11987	0.927072
0.668825	0.682131	0.603498	0.635018	0.54302	0.594341	0.574254
0.756788	0.668431	0.802413	0.878942	0.875427	0.810802	0.769357
0.75171	0.6825	0.722683	0.64516	0.843422	0.77216	0.705026
0.393469	0.428	0.413116	0.386838	0.485971	0.470379	0.317014
0.731421	0.823173	0.683746	0.69382	0.603017	0.632941	0.548019
0.8042	0.821506	0.653412	0.686818	0.889709	0.860321	0.788752
0.570554	0.669189	0.575788	0.706534	0.688395	0.574194	0.509969
0.622635	0.678919	0.69421	0.819129	0.9418	0.865695	0.901982
0.730134	0.732329	0.741065	0.807538	0.706704	0.792819	0.607254
0.739064	0.739413	0.787619	0.756686	0.952327	0.85233	0.998211
0.659516	0.610195	0.51548	0.498125	0.552954	0.537749	0.550705
0.607746	0.615781	0.691966	0.558567	0.510674	0.545358	0.740984
0.173723	0.220295	0.147479	0.225034	0.207273	0.220066	0.223312
0.224942	0.20178	0.178306	0.155311	0.215006	0.139002	0.207474
0.283872	0.351975	0.370172	0.358591	0.327415	0.402805	0.32964
0.354186	0.361668	0.317216	0.325493	0.362849	0.333254	0.348383
0.582264	0.69268	0.811963	0.650802	0.640855	0.741078	0.682024
0.484322	0.517325	0.479874	0.499463	0.481754	0.470389	0.478112
1.00295	1.15191	1.0361	1.05479	0.812545	0.886478	0.881512
0.2137	0.203132	0.199174	0.208958	0.215879	0.224612	0.202795
0.256237	0.240057	0.288874	0.211922	0.229846	0.271393	0.251413
0.809456	0.761168	0.74383	1.05867	0.826342	0.826304	0.957661
0.755449	0.751612	0.787937	0.711151	0.743684	0.87036	0.7857
0.42315	0.563038	0.523036	0.512206	0.435476	0.3896	0.535993
0.414459	0.415069	0.395257	0.452884	0.448294	0.335333	0.357521
0.882839	0.830613	0.902154	0.99619	1.19598	0.803392	1.23883
0.723586	0.671428	0.938488	0.927427	0.492758	0.995457	1.79712
0.515506	0.590086	0.541695	0.568651	0.617286	0.5804	0.608672
0.522252	0.528037	0.645998	0.553057	0.581072	0.592405	0.681488
0.566534	0.503536	0.458286	0.387754	0.372664	0.458901	0.446485
0.763107	0.767892	0.757446	0.746191	0.853971	0.769691	0.812719
0.810771	0.877427	0.741848	0.961661	0.808416	0.748156	0.785943
0.851373	0.827446	0.756094	0.804846	0.827734	0.717291	0.836871
0.730905	0.774213	0.780986	0.894574	0.796866	0.777844	0.719566
0.102928	0.0984993	0.117629	0.0860459	0.105773	0.101606	0.0971193
0.221762	0.240489	0.1965	0.205014	0.19062	0.200558	0.246844
0.444722	0.5284	0.621726	0.443037	0.467349	0.485767	0.496489
1.00829	0.862381	0.996745	1.10342	0.914405	1.02181	0.817942
1.00493	0.567383	0.857409	0.899856	0.773491	0.97272	0.81278
0.90746	0.700216	1.01094	0.781136	0.683297	0.762079	0.749903
0.67821	0.830322	0.74992	0.792702	0.804186	0.894285	0.953206
0.882861	0.735744	0.740684	0.862916	1.07999	0.836069	0.741231
0.401571	0.389224	0.311091	0.424763	0.394603	0.447832	0.318699
0.402358	0.353347	0.490487	0.533092	0.539099	0.424222	0.504978
1.08173	0.934028	1.09756	1.07544	1.14837	1.05002	0.928475
1.30746	1.35142	1.63983	1.6878	1.5561	1.48367	1.58696
0.673456	0.59354	0.630098	0.559557	0.679717	0.538998	0.540871
0.637977	0.629505	0.713642	0.671834	0.661288	0.639947	0.506026
1.18392	1.20287	0.969476	1.05419	1.03164	1.09306	1.09193
0.717472	0.721119	0.627261	0.656037	0.720911	0.548941	0.538957
0.614194	0.646746	0.613314	0.61006	0.61049	0.505291	0.525465
0.590595	0.527393	0.603768	0.752288	0.589885	0.534054	0.62573
0.496538	0.517284	0.539868	0.54009	0.470492	0.543764	0.572199
0.570677	0.398883	0.45868	0.585823	0.492634	0.56128	0.434613
0.601746	0.674217	0.547683	0.559993	0.496406	0.496172	0.527623
0.651154	0.577317	0.606619	0.682382	0.614098	0.622204	0.636077
0.571229	0.636537	0.60837	0.553867	0.613358	0.482625	0.442487
0.600395	0.602927	0.687235	0.610228	0.615099	0.527656	0.535035
0.750051	0.649885	0.771557	0.687244	0.808917	0.764341	0.780986
0.800797	0.863367	0.674251	0.739631	0.78753	0.690361	0.669559
0.815567	1.06487	0.889936	0.872819	1.14124	0.715389	0.724235
0.78002	0.843113	0.671011	0.533159	0.705439	0.806162	0.701102
0.800127	0.744854	1.0305	0.781367	0.801655	0.655839	0.728127
1.11674	1.08721	1.13277	1.04307	1.12688	1.26228	1.06826
0.408227	0.423007	0.387248	0.372387	0.323183	0.343276	0.320727
0.185877	0.177355	0.166788	0.217726	0.153372	0.196913	0.181749
0.177689	0.210348	0.294811	0.27855	0.245058	0.212682	0.277539
1.21566	1.00271	1.185	1.13203	1.19015	1.06625	1.12441
1.21949	0.771263	1.0689	1.12375	1.04011	1.00502	0.936348
1.67063	1.56496	1.3421	1.54938	1.84498	1.61577	1.64341
1.56076	1.53658	1.49828	1.33125	1.22671	1.57216	1.08281
0.848562	0.93738	0.688353	0.700473	0.686048	0.916824	0.888578
0.651431	0.721524	1.13698	0.968009	0.780463	1.09049	0.775955
0.778877	0.864156	0.617689	0.800448	0.681712	0.769872	0.680842
0.787252	0.774547	0.600414	1.01034	0.785457	0.713264	0.798049
0.599006	0.808891	0.706132	0.680531	0.517882	0.586929	0.668474
1.01718	0.839403	0.911693	0.661717	1.11944	1.02175	0.888253
0.686828	0.616782	0.582675	0.715424	0.574462	0.461366	0.482522
0.714183	0.548339	0.48806	0.618856	0.480185	0.520685	0.499577
0.65526	0.835677	0.779798	0.617503	0.577796	0.655589	0.803042
0.693692	0.773095	0.66116	0.669594	0.768018	0.70975	0.779092
0.625109	0.664266	0.848595	0.636132	0.779675	0.818701	0.87615
0.683945	0.764433	0.764177	0.797234	0.618609	0.603296	0.671127
0.988751	0.804912	0.755972	0.803651	1.05575	0.715885	1.06325
0.426676	0.452792	0.439575	0.447304	0.469839	0.400854	0.386717
0.422292	0.424444	0.383768	0.453732	0.426618	0.372682	0.36024
1.0377	0.66946	0.630659	0.568465	0.646287	0.693154	0.560684
0.728719	0.464434	0.749309	0.7208	0.793339	0.655776	0.566854
0.793295	1.0758	0.697197	0.870807	0.688312	0.641383	0.6348
0.699804	0.873808	0.828537	0.640174	0.617564	0.741428	0.626069
0.416428	0.441793	0.372676	0.471038	0.755427	0.554939	0.460221
0.483617	0.494587	0.366807	0.464374	0.464705	0.569073	0.701849
0.568722	0.578771	0.551587	0.641913	0.604973	0.441357	0.665098
0.3223	0.339089	0.273928	0.28813	0.211411	0.328074	0.330634
0.183244	0.266334	0.132346	0.240522	0.258247	0.213698	0.290435
0.945795	0.558673	0.444358	0.43951	0.253209	0.315367	0.463272
0.189299	0.186425	0.157585	0.172417	0.109851	0.124877	0.173697
0.135623	0.118466	0.118095	0.172223	0.2117	0.140108	0.137636
0.436636	0.520964	0.405303	0.207384	0.387423	0.449746	0.574755
0.625546	0.397454	0.756993	0.296918	0.698901	0.932057	0.477691
0.371676	0.292705	0.399451	0.315053	0.262555	0.343989	0.262441
0.306544	0.172078	0.237369	0.310912	0.431574	0.260637	0.23612
1.07002	1.2822	1.17111	1.03867	1.31158	1.15611	0.806558
1.31601	1.06539	1.59916	1.42125	1.53751	1.14569	1.04663
0.415305	0.406066	0.308725	0.340505	0.324354	0.317227	0.285712
0.381489	0.389625	0.259741	0.330097	0.269434	0.293661	0.319784
0.365137	0.320654	0.414767	0.265171	0.332256	0.280949	0.389492
0.527989	0.598497	0.607036	0.458342	0.480826	0.505499	0.373273
0.651809	1.00333	0.712691	0.60129	0.752877	0.634265	0.689312
0.453083	0.377514	0.345484	0.395994	0.335406	0.323806	0.295584
0.315391	0.327125	0.448016	0.351886	0.341715	0.326506	0.320028
0.408669	0.431308	0.394141	0.470019	0.533555	0.631767	0.555361
0.421783	0.637994	0.531364	0.483772	0.358894	0.555869	0.657714
0.549748	0.561547	0.573072	0.594234	0.559874	0.557688	0.415661
0.615567	0.407497	0.60516	0.398098	0.316767	0.356419	0.382796
0.527774	0.664664	0.548671	0.598552	0.548838	0.489721	0.674325
0.523951	0.451029	0.495202	0.623297	0.512264	0.569258	0.466527
0.507718	0.655748	0.577573	0.545389	0.551624	0.483267	0.671078
0.584138	0.443153	0.52201	0.612171	0.518589	0.644242	0.436264
1.07182	0.806354	1.05507	0.713585	0.948397	0.665031	1.15107
0.635866	0.727879	0.930704	0.708316	0.883185	0.766711	0.821827
0.612981	0.487893	0.443666	0.55498	0.468355	0.468093	0.445992
0.465638	0.529696	0.538117	0.510622	0.390012	0.54423	0.446588
Fig5e
0.390207	0.330919
0.430174	0.460881
0.6384	0.406675
0.771258	0.806824
0.627754	1.00417
0.824696	0.881582
0.390417	0.619624
0.598154	0.799939
0.767511	0.739386
0.798449	0.987918
0.470075	0.402209
0.570034	0.480459
0.266938	0.45877
0.622234	0.78137
0.531102	0.585207
0.695335	0.873213
0.695335	0.873213
0.206726	0.17494
0.757516	0.647422
0.781486	0.665873
0.715143	0.702598
0.569763	0.53158
0.74728	0.948609
0.873036	0.753146
0.306202	0.355732
0.441468	0.549514
0.165055	0.235731
1.07553	1.00585
0.501474	0.558405
0.75766	0.804794
0.772871	0.811059
0.49248	0.469184
0.109431	0.204584
0.341701	0.659246
0.815486	1.56236
0.590627	1.10606
0.508744	0.785746
0.425882	0.953937
0.675364	0.670768
0.50726	0.510551
0.53955	0.436847
0.630428	0.593651
0.745468	0.56603
0.422783	0.448766
0.486757	0.370819
0.759246	0.718715
0.736158	0.852106
0.527817	0.719935
0.576981	0.601942
0.645265	0.730541
0.836064	0.937464
0.313151	0.299069
0.543839	0.473425
0.776733	0.809948
0.689706	0.345232
0.277024	0.353301
0.588075	0.51489
0.51752	0.549598
0.434558	0.301893
0.523542	0.670594
0.353142	0.267728
0.47168	0.582817
0.802705	0.443884
0.443013	0.48772
0.330472	0.236717
0.460303	0.519435
0.497393	0.619259
0.422731	0.317997
0.640325	0.69592
0.830778	0.783191
0.800567	0.729621
0.674366	0.533797
0.401631	0.368419
0.573134	0.596312
0.611761	0.552678
0.787745	0.698325
0.519159	0.383983
0.646012	0.734569
0.495405	0.601502
0.434586	0.73061
0.466173	0.532498
0.738652	0.715588
0.600395	0.510616
0.960391	0.571795
0.682821	0.699833
0.676323	0.367775
0.498206	0.364127
0.186409	0.240132
0.54842	0.59841
0.523182	0.546817
0.428139	0.596343
1.04443	0.496113
0.677016	0.689556
0.759827	0.664175
0.737813	0.713351
0.641912	0.679537
0.706659	0.698817
0.904602	0.759114
0.829051	0.569817
0.528268	0.568826
0.702805	1.03969
0.419669	0.50315
0.264882	0.265168
0.217469	0.173015
0.566095	0.266678
0.161129	0.174977
0.735538	0.862714
0.795098	0.770591
0.401938	0.437404
0.935111	0.86433
0.505527	0.463667
0.725389	0.812608
0.356528	0.288592
0.57306	0.654301
0.6718	0.785496
0.531283	0.391739
0.651366	0.678558
0.569255	0.314088
0.741764	0.698594
0.404564	0.51686
0.635512	0.63291
0.646834	0.834334
0.775331	0.803206
0.741552	0.785805
0.782049	0.927753
0.858078	0.933481
0.672505	0.611871
0.403331	0.655035
0.751156	0.628365
0.49602	0.510955
0.658494	0.705332
0.555033	0.750562
0.901016	0.747888
0.492081	0.581804
0.701136	0.74018
0.715876	0.789047
0.542175	0.38729
0.746799	0.900945
1.02032	0.910505
1.12865	0.938596
0.989891	1.054
0.743092	0.686845
0.311212	0.808662
0.617481	0.699066
0.521965	0.81655
0.409573	0.452726
0.493319	0.521117
0.495697	0.468609
0.677231	0.554774
0.719891	0.547446
0.429357	0.518997
0.241018	0.381053
0.81304	0.826147
0.421495	0.55039
0.531251	0.474479
Fig5f
-0.336168	-0.016835	-0.0125769	-0.160671	0.0382012	0.0621946	-0.251205	0.0456666	0.132758	0.135767	-0.326972	0.333861	-0.309576	-0.0514361	0.0469466	0.0726755	0.968789	-0.0601248	0.00814837	0.190273	0.326629	0.351365	0.497059	-0.0494287	0.128153	0.377982	0.077976	-0.00301502	0.000608573	0.0500162	0.791362	0.0712096	-0.0471211	0.182447	0.828754	1.17707	0.287933	0.39334	0.0139223	0.304726	0.347848	1.057	0.0522512	-0.0251965	-0.242021	0.236179	0.064044	0.672944	0.137404	0.20852
[truncated: 212 more columns]

## Sheet: Fig_6
Fig6_b
Exc Layer 2
5.38317e-09	2.18033e-08	8.10144e-08	4.7321e-07	2.69524e-06	8.87369e-06	2.82798e-05	8.39182e-05	0.000232688	0.000595788	0.00146461	0.00339517	0.00757471	0.0161139	0.0328169	0.0641093	0.120074	0.215476	0.370032	0.60743	0.952473	1.42607	2.039	2.78582	3.64096	4.5587	5.47769	6.32919	7.04717	7.57807	7.88843	7.96885	7.83406	7.51908	7.0724	6.54747	5.99438	5.45354	4.95238	4.50538	4.1169	3.78485	3.50428	3.26949	3.07489	2.91498	2.78427	2.67766	2.59098	2.52123
Inh Layer 2
0.0316386	0.0359912	0.0408477	0.0462521	0.0522506	0.0588909	0.0662224	0.0742954	0.0831615	0.0928726	0.103481	0.115038	0.127594	0.141199	0.155899	0.17174	0.188763	0.207006	0.226502	0.247278	0.269355	0.292749	0.317466	0.343506	0.37086	0.399511	0.42943	0.46058	0.492914	0.526374	0.560892	0.596391	0.632782	0.669967	0.707839	0.746283	0.785176	0.824385	0.863776	0.903205	0.942527	0.981593	1.02025	1.05836	1.09576	1.13231	1.16786	1.20229	1.23545	1.26724
Exc Layer 3
5.38317e-09	2.18033e-08	8.10144e-08	4.7321e-07	2.69524e-06	8.87369e-06	2.82798e-05	8.39182e-05	0.000232688	0.000595788	0.00146461	0.00339517	0.00757471	0.0161139	0.0328169	0.0641093	0.120074	0.215476	0.370032	0.60743	0.952473	1.42607	2.039	2.78582	3.64096	4.5587	5.47769	6.32919	7.04717	7.57807	7.88843	7.96885	7.83406	7.51908	7.0724	6.54747	5.99438	5.45354	4.95238	4.50538	4.1169	3.78485	3.50428	3.26949	3.07489	2.91498	2.78427	2.67766	2.59098	2.52123
Inh Layer 3
0.0316386	0.0359912	0.0408477	0.0462521	0.0522506	0.0588909	0.0662224	0.0742954	0.0831615	0.0928726	0.103481	0.115038	0.127594	0.141199	0.155899	0.17174	0.188763	0.207006	0.226502	0.247278	0.269355	0.292749	0.317466	0.343506	0.37086	0.399511	0.42943	0.46058	0.492914	0.526374	0.560892	0.596391	0.632782	0.669967	0.707839	0.746283	0.785176	0.824385	0.863776	0.903205	0.942527	0.981593	1.02025	1.05836	1.09576	1.13231	1.16786	1.20229	1.23545	1.26724
Fig6_c
Phi_exc
0.373171	0.532896	0.333461	0.237743	0.560442	0.460755	0.423467	0.256979	0.298803	0.316868	0.247375	0.304117	0.335434	0.264844	0.331121	0.248336	0.32236	0.221382	0.284573	0.292474	0.223697	0.287884	0.272828	0.37863	0.235555	0.461885	0.497913	0.261671	0.254444	0.292261	0.219656	0.265098	0.265635	0.537582	0.630407	0.562714	0.184011	0.309676	0.272271	0.275763	0.344789	0.422491	0.303673	0.264636	0.306183	0.214396	0.328661	0.493559	0.275396	0.341164
Fr_exc
17.3949	14.0046	19.2593	29.3592	14.0753	17.7455	14.3753	31.25	27.079	15.2672	42.4266	24.7719	19.8611	29.4643	20.202	28.9391	23.7559	26.7412	22.8579	33.6158	30.2508	20.5643	25.3205	20.8158	18.9789	14.3885	10.5232	27.7256	27.2655	20.6915	24.745	34.3395	27.6995	13.8678	10.4678	10.7735	19.6389	21.2366	15.8065	19.2017	6.26582	21.0789	24.9473	34.1432	24.2888	25.7403	18.2137	7.66026	23.9392	14.1484
Phi_inh
0.351288	1.24094	0.478422	0.45545	0.665262	0.675192	0.452676	0.515754	0.481487	0.684152	0.343614	0.926964	0.63478	0.24595	0.632933	0.518024	0.433472	0.449916	0.454956	0.578463	0.606815	0.530309	0.319473	0.715368	0.389826	0.753536	0.490097	0.324052	0.491644	0.553684	0.462104	0.535622	0.456856	0.553307	0.383902	0.546001	0.513788	0.418474	0.401648	0.2797	0.291833	0.295011	0.509527	0.156429	0.393141	0.777735	0.779976	0.520078	0.543047	0.477741
Fr_inh
21.6576	6.5411	16.6667	8.28331	10.9218	8.00265	10.4056	5.82583	12.1305	14.5764	22.9708	7.54419	9.61772	23.5994	5.41096	12.1674	10.6332	15.5134	12.2978	11.6374	9.52103	9.92647	7.12121	12.642	20.0833	5.53621	13.3056	18.6002	7.08778	10.0113	13.2527	7.91016	15.0689	6.90985	5.44521	19.4994	16.1067	6.61238	7.84695	28.254	18.3155	22.1196	6.3231	27.027	16.5583	8.88889	7.15548	13.1536	5.80621	16.1667
Fig6_d
Phi_exc
0.373171	0.532896	0.333461	0.237743	0.560442	0.460755	0.423467	0.256979	0.298803	0.316868	0.247375	0.304117	0.335434	0.264844	0.331121	0.248336	0.32236	0.221382	0.284573	0.292474	0.223697	0.287884	0.272828	0.37863	0.235555	0.461885	0.497913	0.261671	0.254444	0.292261	0.219656	0.265098	0.265635	0.537582	0.630407	0.562714	0.184011	0.309676	0.272271	0.275763	0.344789	0.422491	0.303673	0.264636	0.306183	0.214396	0.328661	0.493559	0.275396	0.341164
n_fe + n_ee - n_ie
227	232	232	304	256	265	258	282	283	219	318	253	244	302	277	284	281	263	263	307	291	274	273	252	237	211	218	272	271	230	237	287	283	217	220	208	288	225	223	277	189	243	256	312	237	266	244	225	266	229
Phi_inh
0.351288	1.24094	0.478422	0.45545	0.665262	0.675192	0.452676	0.515754	0.481487	0.684152	0.343614	0.926964	0.63478	0.24595	0.632933	0.518024	0.433472	0.449916	0.454956	0.578463	0.606815	0.530309	0.319473	0.715368	0.389826	0.753536	0.490097	0.324052	0.491644	0.553684	0.462104	0.535622	0.456856	0.553307	0.383902	0.546001	0.513788	0.418474	0.401648	0.2797	0.291833	0.295011	0.509527	0.156429	0.393141	0.777735	0.779976	0.520078	0.543047	0.477741
n_fe + n_ee - n_ie
960	889	968	902	915	976	931	934	946	913	1044	881	929	963	947	930	1007	983	926	922	965	930	884	956	930	898	986	986	890	940	900	894	910	900	871	912	978	946	917	962	1030	1014	927	1027	960	895	945	998	917	950
Fig6_e
Modulation index FF
-0.146143	-0.292936	0.463822	0.129672	0.168393	-0.583264	-0.129981	0.242784	0.512752	-0.0843153	0.206661	0.272336	-0.340052	-0.09239	0.051731	-0.272897	0.03646	-0.536348	-0.386239	-0.221685	-0.113923	-0.351048	-0.217191	0.338011	-0.472617	-0.0128234	-0.263164	0.462342	0.387356	-0.212336	-0.194998	-0.411704	-0.699275	0.367513	-0.532592	-0.374886	0.183532	-0.559654	0.041335	-0.168348	-0.335915	0.561083	0.0726001	-0.103792	-0.112229	0.0116188	-0.32753	0.117311	0.013233	-0.510643
Modulation index Phi
-0.151953	-0.366487	0.71742	-0.01817	0.609242	-0.634307	-0.0187494	0.31386	0.786833	0.115765	0.205637	0.369535	-0.135196	0.153014	0.369295	-0.457727	0.0696376	-0.686633	-0.471473	-0.447136	-0.0224006	-0.0198238	-0.382125	0.578465	-0.208298	0.215047	-0.405313	0.592597	0.666105	-0.199727	-0.298824	-0.393064	-0.839636	0.647547	-0.612242	-0.407256	0.531048	-0.588986	0.463305	-0.00305196	-0.483329	0.428994	0.38694	0.0214296	-0.0139309	0.134978	-0.0100757	0.393286	0.0185912	-0.581024
Modulation index Var(LambdaT)
0.116776	0.453364	-0.651321	0.389429	-0.768112	0.0168888	-0.164992	0.0246704	-0.820314	-0.306889	0.128625	-0.159487	-0.26722	-0.595998	0.0452116	0.226696	0.267518	0.721442	-0.256887	-0.561792	0.548116	-0.739742	-0.602587	-0.303923	0.344649	-0.381705	-0.528673	-0.149691	0.260319	-0.0502155	0.622788	-0.759678	0.566002	0.109584	-0.661781	0.0938684	-0.900542	-0.518547	0.239016	-0.0636958	-0.703133	-0.290801	-0.192398	-0.469935	-0.816497	-0.642572	-0.124539	0.119584	-0.944499	-0.166269
[truncated: 5,000 more columns]
